# Supplementary material for: Antidepressant-like effects of psychedelics in a chronic despair mouse model: is the 5-HT2A receptor the unique player?
Source: Neuropsychopharmacology. 2024 Jan 11;49(4):747–56. doi: 10.1038/s41386-024-01794-6 (PMC10876623; doi:10.1038/s41386-024-01794-6)
Supplement: Supplementary file 2 — Supplementary table [file 41386_2024_1794_MOESM2_ESM.xlsx]

## Sheet: Feuil1
			Figure number	Test	n	Condition	Exact p value
			S3B - Upper panel	Two-way ANOVA + Dunnett’s multiple comparisons		CDM 0-5min	p=0.976
						CDM 5-10min	p=0.999
						CDM 10-15 min	p=0.978
						CDM 15-20min	p=0.994
						CDM 20-25min	p>0.999
						CDM 25-30 min	p=0.299
						CDM DOI 0-5min	p=0.990
						CDM DOI 5-10min	p>0.999
						CDM DOI 10-15 min	p=0.947
					20 (10M/10F)	CDM DOI 15-20min	p=0.817
					19 (10M/9F)	CDM DOI 20-25min	p=0.699
					20 (11M/9F)	CDM DOI 25-30 min	p=0.990
					20 (10M/10F)	CDM Psilo 0-5min	p=0.794
					9 (5M/4F)	CDM Psilo 5-10min	p>0.999
						CDM Psilo 10-15 min	p=0.990
						CDM Psilo 15-20min	p=0.964
						CDM Psilo 20-25min	p=0.891
						CDM Psilo 25-30 min	p=0.418
						CDM Lisu 0-5min	p=0.861
						CDM Lisu 5-10min	p=0.984
						CDM Lisu 10-15 min	p=0.999
						CDM Lisu 15-20min	p=0.545
						CDM Lisu 20-25min	p=0.931
						CDM Lisu 25-30 min	p=0.427
			S3C - Upper panel	Two-way ANOVA + Dunnett’s multiple comparisons		CDM 0-5min	p=0.826
						CDM 5-10min	p=0.413
						CDM 10-15 min	p=0.851
						CDM 15-20min	p=0.797
					9 (5M/4F)	CDM 20-25min	p=0.998
					8 (4M/4F)	CDM 25-30 min	p=0.593
					12 (7M/5F)	CDM Ket 0-5min	p=0.543
						CDM Ket 5-10min	p=0.939
						CDM Ket 10-15 min	p=0.999
						CDM Ket 15-20min	p=0.978
						CDM Ket 20-25min	p=0.627
						CDM Ket 25-30 min	p=0.999
			S3D - Upper panel	Two-way ANOVA + Dunnett’s multiple comparisons		CDM 0-5min	p=0.436
						CDM 5-10min	p=0.087
						CDM 10-15 min	p=0.211
						CDM 15-20min	p=0.673
						CDM 20-25min	p=0.063
						CDM 25-30 min	p=0.969
						CDM DOI 0-5min	p=0.989
						CDM DOI 5-10min	p=0.836
						CDM DOI 10-15 min	p=0.650
						CDM DOI 15-20min	p=0.892
						CDM DOI 20-25min	p=0.486
					19 (10M/9F)	CDM DOI 25-30 min	p=0.968
					19 (10M/9F)	CDM Psilo 0-5min	p>0.999
					19 (10M/9F)	CDM Psilo 5-10min	p=0.987
					24 (12M/12F)	CDM Psilo 10-15 min	p=0.857
					9 (4M/5F)	CDM Psilo 15-20min	p=0.995
					19 (11M/8F)	CDM Psilo 20-25min	p=0.986
						CDM Psilo 25-30 min	p=0.896
						CDM Lisu 0-5min	p=0.961
						CDM Lisu 5-10min	p=0.924
						CDM Lisu 10-15 min	p=0.546
						CDM Lisu 15-20min	p>0.999
						CDM Lisu 20-25min	p=0.999
						CDM Lisu 25-30 min	p=0.500
						CDM WAY + Psilo 0-5min	p=0.993
						CDM WAY + Psilo 5-10min	p=0.677
						CDM WAY + Psilo 10-15 min	p=0.307
						CDM WAY + Psilo 15-20min	p=0.591
						CDM WAY + Psilo 20-25min	p=0.353
						CDM WAY + Psilo 25-30 min	p=0.407
			S3E - Upper panel	Two-way ANOVA + Dunnett’s multiple comparisons		CDM 0-5min	p=0.797
						CDM 5-10min	p>0.999
						CDM 10-15 min	p=0.990
						CDM 15-20min	p=0.673
						CDM 20-25min	p=0.968
						CDM 25-30 min	p=0.993
					11 (6M/5F)	CDM Eti + Psilo 0-5min	p=0.940
					11 (8M/3F)	CDM Eti + Psilo 5-10min	p=0.897
					12 (8M/4F)	CDM Eti + Psilo 10-15 min	p=0.999
					12 (8M/4F)	CDM Eti + Psilo 15-20min	p=0.489
						CDM Eti + Psilo 20-25min	p=0.293
						CDM Eti + Psilo 25-30 min	p=0.993
						CDM SCH + Psilo 0-5min	p=0.862
						CDM SCH + Psilo 5-10min	p>0.999
						CDM SCH + Psilo 10-15 min	p=0.792
						CDM SCH + Psilo 15-20min	p=0.606
						CDM SCH + Psilo 20-25min	p=0.695
						CDM SCH + Psilo 25-30 min	p=0.940
			S3F - Upper panel	Two-way ANOVA + Dunnett’s multiple comparisons		CDM 0-5min	p=0.952
						CDM 5-10min	p=0.999
						CDM 10-15 min	p=0.622
						CDM 15-20min	p=0.999
						CDM 20-25min	p=0.459
						CDM 25-30 min	p=0.999
					7 (4M/3F)	CDM mDOI 0-5min	p=0.699
					7 (4M/3F)	CDM mDOI 5-10min	p=0.927
					10 (5M/5F)	CDM mDOI 10-15 min	p=0.999
					10 (5M/5F)	CDM mDOI 15-20min	p=0.996
						CDM mDOI 20-25min	p=0.815
						CDM mDOI 25-30 min	p=0.470
						CDM mPsilo 0-5min	p=0.995
						CDM mPsilo 5-10min	p=0.958
						CDM mPsilo 10-15 min	p=0.803
						CDM mPsilo 15-20min	p=0.577
						CDM mPsilo 20-25min	p=0.605
						CDM mPsilo 25-30 min	p=0.998
			Figure number	Test	n	Mean ± SEM	Exact p value	F/H value
			S3B - Bottom panel	One-way ANOVA + Dunnett’s multiple comparisons	20 (10M/10F)	936 ± 42		F (4, 83) = 0.077
					19 (10M/9F)	926 ± 45	p>0.999
					20 (11M/9F)	919 ± 46	p>0.999
					20 (10M/10F)	952 ± 76	p=0.993
					9 (5M/4F)	949 ± 47	p=0.991
			S3C - Bottom panel	One-way ANOVA + Dunnett’s multiple comparisons	9(5M/4F)	1063 ± 55		F (2, 26) = 0.093
					8(4M/4F)	1021 ±69	p=0.872
					12(7M/5F)	1038 ± 69	p=0.973
			S3D - Bottom panel	Kruskal-Wallis + Dunn’s multiple comparisons	19 (10M/9F)	831 ± 37		H= 5.676
					19 (10M/9F)	947± 51	p>0.999
					19 (10M/9F)	896 ± 67	p>0.999
					9 (4M/5F)	1074 ± 93	p>0.999
					24 (12M/12F)	967 ± 54	p>0.999
					19 (11M/8F)	892 ± 48	p>0.999
			S3E - Bottom panel	One-way ANOVA + Dunnett’s multiple comparisons	11 (6M/5F)	996 ± 91		F (3, 42) = 0.249
					11 (8M/3F)	967 ±89	p=0.988
					12 (8M/4F)	1047 ±69	p=0.803
					12 (8M/4F)	1043 ± 59	p=0.824
			S3F - Bottom panel	One-way ANOVA + Dunnett’s multiple comparisons	7 (4M/3F)	1039 ± 70		F (3, 30) = 0.820
					7 (4M/3F)	1009 ± 81	p=0.985
					10 (5M/5F)	934 ± 53	p=0.810
					10 (5M/5F)	1081 ± 84	p=0.825
